# Supplementary material for: Molecular evolution of mosaic chromosome 18 copy-number alterations from gametes to hepatoblastoma
Source: JHEP Rep. 2026 Apr 20;8(8):101862. doi: 10.1016/j.jhepr.2026.101862 (PMC13355473; doi:10.1016/j.jhepr.2026.101862)
Supplement: Multimedia component 4 [file mmc4.xlsx]

## Sheet: supp_table_1
Gene	chr	start	end	strand	Ploidy status in mosaic cells	Up in der(18)+ hepatocytes (snRNAseq)	Up in HB (bulk RNAseq)
TUBB8B	chr18	47221	73545	-	tetrasomy	no	no
USP14	chr18	158383	214629	+	tetrasomy	yes	no
THOC1	chr18	214520	268050	-	tetrasomy	yes	no
COLEC12	chr18	316737	500722	-	tetrasomy	no	yes
CETN1	chr18	580380	582114	+	tetrasomy	no	no
CLUL1	chr18	596988	650334	+	tetrasomy	no	yes
TYMS	chr18	657653	673578	+	tetrasomy	no	yes
ENOSF1	chr18	670318	712662	-	tetrasomy	yes	no
YES1	chr18	721588	812546	-	tetrasomy	yes	no
ADCYAP1	chr18	904871	912172	+	tetrasomy	no	no
METTL4	chr18	2537525	2571509	-	tetrasomy	yes	no
NDC80	chr18	2571557	2616635	+	tetrasomy	no	yes
SMCHD1	chr18	2655726	2805017	+	tetrasomy	yes	no
EMILIN2	chr18	2847006	2916003	+	tetrasomy	no	yes
LPIN2	chr18	2885296	3013144	-	tetrasomy	yes	no
MYOM1	chr18	3066807	3219968	-	tetrasomy	yes	no
MYL12A	chr18	3247481	3256236	+	tetrasomy	yes	no
MYL12B	chr18	3261479	3278461	+	tetrasomy	yes	no
TGIF1	chr18	3411608	3459978	+	tetrasomy	yes	no
DLGAP1	chr18	3496032	4455307	-	tetrasomy	no	no
AKAIN1	chr18	5142911	5197503	-	tetrasomy	no	no
ZBTB14	chr18	5289019	5297053	-	tetrasomy	no	no
EPB41L3	chr18	5392381	5630700	-	tetrasomy	no	no
TMEM200C	chr18	5882072	5895955	-	tetrasomy	no	no
L3MBTL4	chr18	5954706	6415237	-	tetrasomy	yes	no
ARHGAP28	chr18	6729716	6915716	+	tetrasomy	no	no
LAMA1	chr18	6941742	7117797	-	tetrasomy	no	no
LRRC30	chr18	7231089	7232044	+	tetrasomy	no	no
PTPRM	chr18	7566782	8406861	+	tetrasomy	yes	no
RAB12	chr18	8609437	8639383	+	tetrasomy	yes	no
MTCL1	chr18	8705556	8832778	+	tetrasomy	no	no
NDUFV2	chr18	9102630	9134345	+	tetrasomy	yes	no
ANKRD12	chr18	9136228	9285985	+	tetrasomy	yes	no
TWSG1	chr18	9334767	9402420	+	tetrasomy	yes	no
RALBP1	chr18	9475009	9538114	+	tetrasomy	no	no
PPP4R1	chr18	9546791	9615240	-	tetrasomy	yes	no
RAB31	chr18	9708275	9862551	+	tetrasomy	no	no
TXNDC2	chr18	9885766	9889275	+	tetrasomy	no	no
VAPA	chr18	9914016	9960021	+	tetrasomy	yes	no
APCDD1	chr18	10454635	10489949	+	tetrasomy	no	yes
NAPG	chr18	10525905	10552764	+	tetrasomy	yes	no
PIEZO2	chr18	10666483	11149569	-	tetrasomy	no	yes
SLC35G4	chr18	11609596	11610612	+	tetrasomy	no	no
GNAL	chr18	11689264	11885685	+	tetrasomy	no	yes
CHMP1B	chr18	11851413	11854444	+	tetrasomy	no	no
MPPE1	chr18	11882622	11908366	-	tetrasomy	yes	no
IMPA2	chr18	11981025	12030877	+	tetrasomy	no	no
ANKRD62	chr18	12093843	12129764	+	tetrasomy	no	no
CIDEA	chr18	12254361	12277595	+	tetrasomy	no	no
TUBB6	chr18	12307669	12344320	+	tetrasomy	no	no
AFG3L2	chr18	12328944	12377227	-	tetrasomy	yes	no
PRELID3A	chr18	12407896	12432238	+	tetrasomy	no	no
SPIRE1	chr18	12446512	12658107	-	tetrasomy	no	no
PSMG2	chr18	12658043	12728945	+	tetrasomy	no	no
CEP76	chr18	12661833	12702777	-	tetrasomy	no	no
PTPN2	chr18	12785478	12929643	-	tetrasomy	yes	no
SEH1L	chr18	12947133	12987536	+	tetrasomy	yes	no
CEP192	chr18	12991362	13125052	+	tetrasomy	yes	no
LDLRAD4	chr18	13217498	13652755	+	tetrasomy	yes	no
FAM210A	chr18	13663347	13726663	-	tetrasomy	yes	no
RNMT	chr18	13726660	13764556	+	tetrasomy	yes	no
MC5R	chr18	13824149	13827323	+	tetrasomy	no	no
MC2R	chr18	13882044	13915707	-	tetrasomy	no	no
ZNF519	chr18	14057457	14132490	-	tetrasomy	no	yes
POTEC	chr18	14507339	14543600	-	tetrasomy	no	no
ANKRD30B	chr18	14728272	14854667	+	tetrasomy	no	no
ROCK1	chr18	20946906	21111813	-	tetrasomy	yes	no
GREB1L	chr18	21242232	21526112	+	tetrasomy	yes	no
ESCO1	chr18	21529284	21600884	-	tetrasomy	yes	no
SNRPD1	chr18	21612314	21633524	+	tetrasomy	no	yes
ABHD3	chr18	21650901	21704780	-	tetrasomy	yes	no
MIB1	chr18	21704957	21870953	+	tetrasomy	yes	no
GATA6	chr18	22169589	22202528	+	tetrasomy	yes	no
CTAGE1	chr18	22413599	22417915	-	tetrasomy	no	no
RBBP8	chr18	22798261	23026488	+	tetrasomy	yes	no
CABLES1	chr18	23134564	23260470	+	tetrasomy	yes	no
TMEM241	chr18	23197144	23437961	-	tetrasomy	yes	no
RIOK3	chr18	23453287	23486603	+	tetrasomy	yes	no
RMC1	chr18	23503470	23531822	+	tetrasomy	yes	no
NPC1	chr18	23506184	23586506	-	tetrasomy	yes	no
ANKRD29	chr18	23598926	23662911	-	tetrasomy	no	no
LAMA3	chr18	23689453	23956222	+	tetrasomy	no	yes
TTC39C	chr18	23992773	24135610	+	tetrasomy	yes	no
CABYR	chr18	24138987	24161600	+	tetrasomy	no	no
OSBPL1A	chr18	24162045	24397880	-	tetrasomy	yes	no
IMPACT	chr18	24426634	24453531	+	tetrasomy	no	no
HRH4	chr18	24460637	24479961	+	tetrasomy	no	no
ZNF521	chr18	25061924	25352190	-	tetrasomy	no	no
SS18	chr18	26016253	26091217	-	tetrasomy	yes	no
PSMA8	chr18	26133852	26193355	+	tetrasomy	no	no
TAF4B	chr18	26226445	26391685	+	tetrasomy	no	no
KCTD1	chr18	26454910	26657401	-	tetrasomy	no	no
AQP4	chr18	26852043	26865771	-	tetrasomy	no	no
CHST9	chr18	26906481	27185308	-	tetrasomy	yes	no
CDH2	chr18	27932879	28177946	-	tetrasomy	yes	no
DSC3	chr18	30989365	31042815	-	trisomy	no	no
DSC2	chr18	31058840	31102522	-	trisomy	no	no
DSC1	chr18	31129236	31162856	-	trisomy	no	no
DSG1	chr18	31318160	31359246	+	trisomy	no	no
DSG4	chr18	31376777	31414912	+	trisomy	no	no
DSG3	chr18	31447741	31478702	+	trisomy	no	no
DSG2	chr18	31498177	31549008	+	trisomy	no	no
TTR	chr18	31557009	31598833	+	trisomy	no	no
B4GALT6	chr18	31622246	31685836	-	trisomy	no	yes
SLC25A52	chr18	31759584	31760880	-	trisomy	no	no
TRAPPC8	chr18	31829197	31953136	-	trisomy	yes	no
RNF125	chr18	32018825	32073219	+	trisomy	no	no
RNF138	chr18	32091874	32131561	+	trisomy	no	no
GAREM1	chr18	32124877	32470882	-	trisomy	yes	no
MEP1B	chr18	32185069	32220404	+	trisomy	no	no
KLHL14	chr18	32672673	32773023	-	trisomy	no	no
CCDC178	chr18	32937402	33441101	-	trisomy	no	no
Supp Table 1: List of coding genes located within the der(18) region, with coordinates (hg38, Gencode v43), strand orientation, ploidy status in mosaic cells, and up-regulation coming from differential expression described in Figure 5.
